# Supplementary material for: The Arabidopsis Iron-Sulfur (Fe-S) Cluster Gene MFDX1 Plays a Role in Host and Nonhost Disease Resistance by Accumulation of Defense-Related Metabolites
Source: Int J Mol Sci. 2021 Jul 1;22(13):7147. doi: 10.3390/ijms22137147 (PMC8269267; doi:10.3390/ijms22137147)
Supplement: Supplementary file 1 [file ijms-22-07147-s001.zip]

Archive with 4 entries (4 files):
- Supplemental Figures.pptx
- Supplemental Table 1.xlsx
- Supplemental Table 2.xlsx
- Supplemental Table 3.xlsx
