# Supplementary material for: The Arabidopsis Iron-Sulfur (Fe-S) Cluster Gene MFDX1 Plays a Role in Host and Nonhost Disease Resistance by Accumulation of Defense-Related Metabolites
Source: Int J Mol Sci. 2021 Jul 1;22(13):7147. doi: 10.3390/ijms22137147 (PMC8269267; doi:10.3390/ijms22137147)
Supplement: Supplementary file 1 [file ijms-22-07147-s001.zip › Supplemental Table 1.xlsx]

## Sheet: Sheet1
Supplemental table 1. GC/MS primary metabolite data in the NFS1.2-18-OX line, mfdx1-1 mutant and the WT at 0h, 1d and 3 days upon host pathogen infection.
	0 hour samples																					1 day samples																				3 days samples
Metabolite name	0h WT-1	0h WT-2	0h WT-3	0h WT-4	avg		0h NFS1-18-OX-1	0h NFS1-18-OX-2	0h NFS1-18-OX-3	0h NFS1-18-OX-4	avg	RATIO 0 hr NFS/wt	t test		0h mfdx1-1	0h mfdx1-2	0h mfdx1-3	avg	RATIO 0 hr mfdx/wt	t test		1d WT-1	1d WT-2	1d WT-3	1d WT-4	avg		1d NFS1-18-OX-2	1d NFS1-18-OX-3	1d NFS1-18-OX-4	avg	RATIO 1 day NFS/wt	t test		1d mfdx1-1	1d mfdx1-2	1d mfdx1-3	avg	RATIO 1d mfdx/wt	t test		3d WT-1	3d WT-2	3d WT-3	avg		3d NFS1-18-OX-1	3d NFS1-18-OX-2	3d NFS1-18-OX-3
SUGARS
Erythrose MEOX (anti)	417.483	322.643	548.24	538.223	456.647		768.348	353.79	721.527	391.091	558.689	1.22346	0.441814		755.978	394.45	467.197	539.209	1.1808	0.55016		560.165	1442.45	746.431	580.42	832.366		335.374	717.111	1292.1	781.527	0.938922	0.890574		614.135	940.777	954.291	836.401	1.00485	0.988339		613.303	1028.89	794.119	812.103		1154.79	639.413	607.498
Erythrose MEOX (syn)	6542.93	4890.5	7512.02	5634.54	6145		7169.54	7808.86	8837.65	6620.8	7609.21	1.23828	0.0968292		7372.1	10753.9	8500.86	8875.6	1.44436	0.089658		6549.83	9371.47	5912.15	6058.22	6972.92		4541.58	4973.33	8146.29	5887.07	0.844276	0.481378		8637.86	7737.65	7617.84	7997.78	1.14698	0.350994		8577.12	7409.09	7894.46	7960.22		6691.28	6377.83	6644.07
Erythritol	2542.97	2035.99	3607.01	2029.85	2553.96		2159.94	2398.01	2291.09	1968.01	2204.26	0.863077	0.42108		1676.17	1017.4	1836.46	1510.01	0.591243	0.0687032		1505.59	3879.46	2205.05	2886.59	2619.17		1934.39	2084.85	2414.07	2144.44	0.818747	0.424701		2578.86	2409.65	2159.19	2382.57	0.909664	0.712844		2156.56	2274.97	1700.4	2043.97		2052.72	2565.66	2282.34
D-Xylulose	32.3052	86.4878	89.1827	21.4527	57.3571		60.4667	61.8293	94.64	48.7758	66.428	1.15815	0.674788		125.612	106.32	88.5335	106.822	1.8624	0.0663855		226.601	369.195	349.832	649.721	398.837		318.365	47.968	123.715	163.349	0.409563	0.108221		352.628	92.1672	253.676	232.824	0.583757	0.236213		312.197	479.053	296.247	362.499		384.214	507.587	333.552
Arabinose MEOX	893.625	379.173	632.969	730.26	659.007		455.12	337.853	133.114	883.753	452.46	0.686579	0.327621		821.598	716.98	642.466	727.015	1.1032	0.598374		208.028	1254.3	457.665	549.396	617.348		514.309	626.456	1028.79	723.185	1.17144	0.714817		867.53	501.032	374.407	580.989	0.941105	0.905995		582.692	598.05	465.442	548.728		837.783	1558.39	608.149
Ribose MEOX	932.264	444.904	1332.54	820.869	882.645		797.361	1739.89	715.634	731.814	996.174	1.12862	0.726532		614.742	700.724	659.208	658.225	0.745741	0.307643		825.447	1352.58	647.797	1372.51	1049.58		1283.65	596.891	561.809	814.117	0.775659	0.472898		584.969	872.676	184.491	547.379	0.521521	0.127034		721.718	960.055	193.541	625.105		1521.59	1366.3	1411.4
Xylose MEOX	414.571	333.69	578.83	400.457	431.887		324.391	81.8343	463.892	250.048	280.041	0.648413	0.169211		506.015	368.459	344.406	406.293	0.940739	0.738589		121.623	539.456	265.963	375.766	325.702		194.099	168.866	189.051	184.005	0.56495	0.206574		211.728	315.887	357.285	294.967	0.905633	0.792038		268.086	249.536	244.184	253.935		214.355	186.327	100.112
Levoglucosan	3890.49	4765.99	6532.06	3838.57	4756.78		3994.24	4943.74	6124.13	5104.56	5041.67	1.05989	0.724001		4913.11	6585.63	4847.28	5448.67	1.14545	0.45198		4372.93	5336.68	3434.31	3545.79	4172.43		2918.66	3526.59	5164.66	3869.97	0.927509	0.727189		5626.03	4312.82	4751.27	4896.71	1.17359	0.290941		8098.24	6962.9	7357.96	7473.03		7373.98	7274.37	6515.41
Ribono-1 4-lactone D-	5891.83	3442.3	6877.05	4311.77	5130.74		6105.03	6221.99	5865.64	5284	5869.17	1.14392	0.41593		5844.81	8349.86	6722.78	6972.49	1.35896	0.1457		5099.51	7349.19	3617.67	4062.19	5032.14		3909.65	4197.78	6287.98	4798.47	0.953564	0.843045		5698.52	5541.08	5289.35	5509.65	1.09489	0.649924		4014.13	4661.71	4601.74	4425.86		4275.72	3220.48	3642.9
D-(-)-Mannitol	456.54	203.952	463.95	263.31	346.938		269.133	306.68	316.441	298.218	297.618	0.857842	0.51468		289.779	422.65	401.244	371.224	1.07	0.769595		349.393	597.743	313.484	358.064	404.671		275.901	235.322	111.111	207.445	0.512626	0.0610218		352.582	362.264	338.671	351.172	0.867797	0.519246		356.109	345.496	382.828	361.477		304.855	288.402	281.952
Sorbose MEOX (syn)	712.564	474.602	855.65	271.385	578.55		294.274	262.226	318.151	441.611	329.065	0.568776	0.147098		578.605	265.293	576.043	473.314	0.818103	0.55343		739.247	1065.6	326.723	399.207	632.695		714.928	479.434	504.095	566.152	0.894828	0.738045		374.125	337.895	565.81	425.943	0.673221	0.369425		845.382	624.931	881.316	783.876		672.509	686.654	657.356
D-(-)-Fructose	220.211	45.2503	297.476	110.499	168.359		76.0332	81.127	117.858	39.658	78.6691	0.46727	0.209696		128.985	46.182	63.1577	79.4416	0.471858	0.22087		206.482	241.346	71.2115	92.6929	152.933		136.057	120.845	149.627	135.51	0.886073	0.708408		56.8994	109.698	148.297	104.965	0.686345	0.41686		303.966	293.89	270.231	289.362		322.672	242.36	221.664
Pinitol	529.929	375.601	689.849	229.016	456.099		468.47	235.924	485.249	315.848	376.373	0.8252	0.523226		437.505	339.514	427.332	401.45	0.880183	0.630152		980.778	1038.34	481.587	549.814	762.631		607.71	513.483	583.288	568.16	0.745001	0.270345		292.278	452.142	543.721	429.38	0.563026	0.124678		458.276	486.335	563.467	502.693		511.005	278.622	300.282
Fructose MEOX	116092	95522.4	93227.2	66844.4	92921.6		56704.4	57192.1	60598.8	86463.3	65239.6	0.702094	0.071353		43590.9	54135	64134.6	53953.5	0.580635	0.0235947		85929.7	135245	44657.6	72327.1	84539.9		95611.6	76475	67103.3	79730	0.943104	0.827758		76427.4	92536.6	58585.6	75849.8	0.897207	0.730852		55859.1	84671.4	57322.5	65951		67245.8	42497.7	26382.5
Fructose MEOX	115567	83882.6	155317	104478	114811		59415.4	59928.9	63760.5	73492.1	64149.2	0.558737	0.0401744		54758.6	59579.3	58532.4	57623.5	0.501898	0.0311566		81684.3	103060	44055.9	68550.5	74337.7		77672.2	65252.8	66526.2	69817.1	0.939188	0.74676		73035.6	88155.4	57753.3	72981.5	0.981756	0.937113		56767	79843	54420.5	63676.8		51199.2	34611.1	30697.1
Galactose MEOX (1Z)	304.51	352.976	1039.12	247.224	485.958		439.193	313.659	450.1	468.991	417.986	0.860127	0.741415		630.48	554.185	688.156	624.273	1.28462	0.514748		381.878	1176.59	941.331	305.893	701.424		442.089	482.918	921.195	615.4	0.877359	0.756192		710.393	446.05	708.443	621.629	0.886238	0.772924		504.906	679.333	691.364	625.201		647.675	911.632	625.738
D-(+)-Galactose	304.51	384.542	754.631	452.616	474.075		504.159	313.659	450.1	474.849	435.692	0.919035	0.737535		473.685	625.234	468.513	522.477	1.1021	0.683256		566.026	1025.64	657.96	576.882	706.628		409.009	474.593	708.915	530.839	0.751229	0.269169		710.393	460.482	484.095	551.657	0.780689	0.332331		504.906	602.923	555.983	554.604		623.116	664.102	714.43
Glucose D- MEOX (isomer 1)	91610.1	67076.6	73374.1	42809.6	68717.6		26846.4	11232.5	14413.7	49428.5	25480.3	0.370797	0.0179744		25813.3	14016.9	49765.3	29865.2	0.434607	0.0472726		47498.6	98670.4	25870.8	42161.5	53550.3		56257	23547.5	26058.4	35287.6	0.658962	0.380107		41796.3	48789.8	31858.2	40814.8	0.762176	0.53357		17597.5	40109.5	21437.9	26381.6		33499.6	14454.1	17122.7
D-(+)-Galactose	58.6847	175.537	39.1057	69.4926	85.705		341.368	148.333	418.298	203.601	277.9	3.24252	0.0449074		248.649	432.544	180.356	287.183	3.35083	0.0999792		133.301	123.992	174.943	117.777	137.503		67.1258	139.147	410.653	205.642	1.49554	0.58248		157.373	213.906	135.032	168.77	1.22739	0.264002		291.128	436.643	387.148	371.64		106.034	254.248	333.586
Galactitol	353.301	313.678	1048.66	630.91	586.636		141.899	221.395	436.918	214.951	253.791	0.43262	0.142879		441.625	363.669	399.153	401.482	0.68438	0.35548		586.601	1184.73	1407.4	1119.15	1074.47		100.334	328.157	409.505	279.332	0.259972	0.0128758		1254	1084.45	789.357	1042.6	0.97034	0.897443		1790.99	770.653	200.086	920.575		584.26	596.453	285.915
Glucose D- MEOX (isomer 2)	15113.3	11423.7	42478.7	17651.6	21666.9		5683.35	4132.36	4578.85	7844.02	5559.65	0.256597	0.105769		5681.17	3897.69	7965.88	5848.25	0.269917	0.109218		7015.63	18415.3	4369.6	7304.99	9276.39		9815.12	7952.47	5575.17	7780.92	0.838788	0.67917		6769.88	8188.47	5312.39	6756.91	0.728399	0.531778		5092.81	6549.6	4113.17	5251.86		5524.46	4014.03	3593.64
Quebrachitol	45.7817	18.2709	29.4379	9.07343	25.641		44.6302	73.6383	21.3323	25.5829	41.2959	1.61055	0.321408		32.9342	24.6135	20.9586	26.1688	1.02058	0.95426		257.641	148.096	29.2014	27.6752	115.653		73.8964	62.5699	86.9129	74.4597	0.643818	0.510531		19.5814	26.4726	32.57	26.208	0.226608	0.228866		34.596	29.9373	13.3324	25.9552		27.9649	9.64423	0.535421
Sedoheptulose	1753.47	3948.23	3866.27	1296.45	2716.1		1778.72	2297.87	3003.37	2661.62	2435.4	0.89665	0.725192		1548.39	1188.51	1121.22	1286.04	0.473487	0.130033		2355.5	4814.09	2590.86	3575.05	3333.88		23566.5	4901.41	3177.51	10548.5	3.16403	0.384224		6785.47	3760.7	2181.22	4242.46	1.27253	0.518798		1973.77	4120.84	3081.74	3058.78		5443.22	7470.43	5172.62
Myo-Inositol	115073	95931.3	122210	80085	103325		54357.7	62544.1	80787.9	73072.9	67690.7	0.655125	0.0244544		99178.2	102539	113252	104990	1.01611	0.880782		39375.4	37207	16673.2	24508.1	29440.9		26756.7	23274.3	27787.9	25939.6	0.881074	0.567799		38253.5	58937.3	58247.7	51812.8	1.75989	0.0467893		77520.7	47189.2	36867.1	53859		35218.8	18841.2	29028.3
N-Acetyl-D-mannosamine	729.663	410.412	1312.67	7.97059	615.178		330.677	491.349	501.835	362.941	421.7	0.685493	0.535499		629.255	281.025	535.897	482.059	0.783609	0.675757		536.183	1857.82	1087.1	902.706	1095.95		622.587	521.142	342.61	495.446	0.452069	0.11734		334.636	504.573	755.454	531.554	0.485015	0.162885		363.802	693.188	402.958	486.649		618.456	456.707	649.331
Glucose-6-phosphate MEOX	1445.61	1195.18	3415.31	1569.61	1906.43		1413.39	1055.11	1363.32	1218.81	1262.66	0.662318	0.29632		1196.53	1025.75	424.434	882.238	0.462771	0.139324		911.44	2907.99	1830.87	969.015	1654.83		1034.92	331.761	1124.98	830.553	0.501896	0.188509		636.293	821.094	588.642	682.009	0.412133	0.140867		970.804	1169.02	1026.91	1055.58		1176.3	535.93	467.244
n-Octyl-beta-D-glucopyranose	1004.18	1703.53	3125.16	2185.17	2004.51		2823.16	1918.85	2503.84	1467.55	2178.35	1.08673	0.759033		321.377	405.763	238.214	321.785	0.16053	0.0316705		1804.46	3668.01	1769.64	1519.69	2190.45		660.044	1201.57	2071.68	1311.1	0.598553	0.230789		368.573	500.165	542.992	470.577	0.214831	0.0330535		1549.92	1312.42	1424.28	1428.87		2244.4	1790.67	2609.98
Sucrose	8498.11	3600.97	5108.28	2857.89	5016.31		4054.73	4490.38	5048.81	4704.38	4574.58	0.91194	0.749565		4513.01	5012.7	5269.73	4931.81	0.983155	0.950947		3769.17	4022.23	2882.01	2974.93	3412.09		2938.1	3469.74	4211.39	3539.75	1.03741	0.797407		3669.54	2402.59	2545.38	2872.5	0.841861	0.307585		3391.26	3443.93	4208.01	3681.07		2234.68	4149.99	3263.75
alpha-Lactose	696.552	617.129	1203.31	545.97	765.74		667.503	531.323	637.552	481.41	579.447	0.756715	0.305067		630.287	649.827	588.613	622.909	0.813474	0.409849		551.402	1407.91	485.103	682.856	781.819		514.681	529.43	665.646	569.919	0.728965	0.396882		733.243	597.749	694.561	675.185	0.863607	0.69196		747.959	673.178	410.232	610.457		23.6261	660.972	721.596
D-(+)-Maltose	232.647	173.573	233.439	124.707	191.092		154.496	122.795	185.037	151.108	153.359	0.802541	0.2597		169.198	192.341	107.048	156.196	0.817387	0.384625		61.6265	454.835	146.87	235.234	224.641		54.4873	159.893	188.547	134.309	0.597883	0.387621		128.722	172.913	117.311	139.649	0.621653	0.438473		114.994	160.304	162.775	146.024		100.028	154.597	102.087
D-(+)-Trehalose	1501.14	942	483.39	606.557	883.272		312.861	239.637	558.529	742.525	463.388	0.524626	0.168032		150.201	6.47056	476.313	210.995	0.238879	0.0564353		590.057	775.72	2080.57	238.841	921.296		495.286	520.447	650.335	555.356	0.602799	0.431152		254.249	431.53	828.538	504.773	0.547894	0.439824		3336.81	3793.81	966.685	2699.1		3119.07	3155.45	2364.07
D-(+)-Maltose	216.674	37.9078	309.445	88.8352	163.216		32.3029	72.1982	86.39	82.0602	68.2378	0.418084	0.220931		54.6832	45.5477	65.9772	55.4027	0.339445	0.177973		173.994	337.102	17.5872	132.8	165.371		239.55	120.911	48.4978	136.32	0.824327	0.750487		43.2852	146.795	147.505	112.528	0.680462	0.554316		58.4215	156.388	104.073	106.294		231.448	81.0116	52.382
Lactose MEOX (isomer 1)	264.905	45.6772	120.685	70.4773	125.436		61.0965	91.3039	71.8934	100.915	81.3023	0.648158	0.437508		52.5527	81.5798	40.2254	58.1193	0.463338	0.26592		230.573	296.058	65.1721	194.775	196.645		211.408	247.838	97.0965	185.448	0.94306	0.873004		67.1952	207.29	131.963	135.483	0.688973	0.401346		69.7359	103.997	79.3977	84.377		179.238	59.2156	37.8364
Sucrose	69649.6	93372.3	266615	86516.9	129038		217534	89865.3	267524	91894.6	166705	1.2919	0.580012		224414	180604	263345	222787	1.72652	0.139591		81852.2	241242	82226.1	53105.2	114606		57661.5	61534.7	121254	80150.1	0.699352	0.506089		242481	107032	130874	160129	1.39721	0.492308		116351	94143.3	43906.8	84800.2		35405.3	51654.4	48309.3
Lactobionic acid (isomer 1)	144.991	149.582	371.504	56.1286	180.552		61.6364	72.1982	75.1935	57.5395	66.6419	0.369102	0.18849		332.272	327.334	180.92	280.175	1.55178	0.287015		135.31	151.875	90.657	44.8616	105.676		126.127	62.702	148.821	112.55	1.06505	0.8536		505.226	389.829	87.3153	327.457	3.09869	0.0953632		673.717	2828.98	120.091	1207.6		158.109	137.913	123.236
Lactose MEOX (isomer 2)	217.84	91.0129	328.484	118.166	188.876		181.917	76.8066	105.601	137.829	125.538	0.664662	0.339297		295.506	206.426	206.187	236.04	1.24971	0.482159		244.606	422.018	145.011	158.077	242.428		184.251	138.91	296.324	206.495	0.851778	0.668954		135.009	17.3526	231.797	128.053	0.528209	0.2671		485.994	229.664	408.637	374.765		340.468	346.839	250.854
Trehalose	1677.38	1341.83	3741.77	2456.09	2304.27		577	447.023	516.808	397.642	484.618	0.210313	0.0416201		3036.43	850.288	4699.21	2861.97	1.24203	0.683109		234.03	795.396	445.298	516.155	497.72		607.299	533.401	694.163	611.621	1.22885	0.414663		793.032	881.709	731.223	801.988	1.61132	0.0849166		5431.07	9736.61	2347.79	5838.49		2421.19	3916.44	2375.25
Maltose MEOX (isomer 2)	411.617	276.112	940.265	440.988	517.246		507.947	309.723	676.496	610.955	526.28	1.01747	0.958872		1064.51	954.341	1273.9	1097.58	2.12198	0.0217486		842.537	1925.89	1258.44	820.015	1211.72		590.53	939.671	1847.16	1125.79	0.929082	0.859904		462.43	1054.68	1241	919.368	0.758731	0.457748		2619.6	2563.82	2157.57	2446.99		2663.82	1152.32	2340.99
Galactinol	2449.62	1601.21	4381.76	2122.19	2638.69		89.1703	166.574	191.755	215.375	165.719	0.0628033	0.0265239		975.843	292.063	2362.07	1209.99	0.458557	0.159905		665.836	1049.88	115.677	680.028	627.856		522.411	465.998	172.414	386.941	0.61629	0.3302		726.701	1007.73	777.694	837.375	1.33371	0.420713		10691.1	6642.24	10380.3	9237.88		6539.78	3570.33	7337.9
Melibiose MEOX (isomer 2)	390.077	280.296	1020.23	581.117	567.931		618.697	678.762	611.919	870.034	694.853	1.22348	0.507776		1477.84	1681.59	1713.3	1624.25	2.85994	0.00382618		1092.05	1854.71	1271.52	880.541	1274.7		587.801	1165.11	2387.78	1380.23	1.08279	0.866555		971.45	1583.17	1477.43	1344.02	1.05438	0.822746		3084.24	2590.95	2451.26	2708.82		2526.23	2557.28	2622.11
Lactobionic acid (isomer 2)	31.3495	15.0265	37.4763	59.3641	35.8041		3.41925	12.7691	46.7897	6.19656	17.2936	0.483007	0.222396		37.0177	33.7484	33.1766	34.6476	0.967698	0.908159		0	65.3666	26.5467	17.4391	27.3381		14.7664	15.9893	9.47775	13.4112	0.490567	0.389449		49.1596	57.9919	32.372	46.5078	1.70121	0.323761		1331.82	826.663	877.373	1011.95		632.536	147.46	482.195
Melibiose	1655.3	1218.28	1837.17	936.175	1411.73		1172.56	1742.9	1706.89	505.728	1282.02	0.908119	0.72863		999.351	428.072	1108.44	845.288	0.598759	0.11522		423.682	889.188	287.965	170.474	442.827		326.279	400.06	846.054	524.131	1.1836	0.734755		313.612	769.623	348.568	477.268	1.07777	0.883349		1175.73	436.354	1393.14	1001.74		1238.52	1103.13	829.889
Raffinose	3149.87	3563.43	7674.18	2433.06	4205.13		53.6282	176.751	51.2683	169.609	112.814	0.0268277	0.0403107		1697.25	408.66	5707.69	2604.53	0.61937	0.465215		140.92	237.158	94.7053	89.2177	140.5		93.6924	305.076	40.1292	146.299	1.04127	0.951903		183.55	133.426	108.897	141.957	1.01037	0.975141		1397.91	196.246	123.872	572.678		928.621	63.9413	1077.47
ORGANIC ACIDS
Glycolic acid	6753	5117.79	6698.77	5606.1	6043.92		5418.72	5478.9	7206.92	5211.55	5829.02	0.964444	0.739262		8959.15	11143.3	9901.76	10001.4	1.65479	0.00841137		9214.69	9817.85	6482.18	7727.17	8310.47		7387.05	6065.85	10828	8093.65	0.973909	0.900856		11813.3	9752.73	9250.01	10272	1.23603	0.13599		14632.5	14075.8	13950	14219.4		14776.6	12291.3	12238.4
Lactic acid	9777.66	12104.1	11033	3803.34	9179.54		6555.06	30123.7	21444.6	41194.7	24829.5	2.70488	0.119216		30345.9	6055.93	23060.8	19820.9	2.15925	0.274517		28684.7	32488.6	9500.03	46212	29221.3		11230.7	8747.51	5489.92	8489.36	0.290519	0.0685215		22349.4	2900.56	5337.83	10195.9	0.348921	0.124615		3664.24	3091.12	3009.13	3254.83		1612.87	1930.66	2003.55
Oxalic Acid	6921.26	4388.9	4692.6	3208.82	4802.89		4094.48	7446.72	5104.16	7387.57	6008.23	1.25096	0.332285		5846.65	4723.13	12887.2	7818.99	1.62798	0.359827		5849.7	5993.88	2870.71	5382.06	5024.09		7148.6	3647.65	3487.09	4761.11	0.947657	0.861501		5371.83	7040.22	6009.78	6140.61	1.22223	0.260671		3348.19	3984.3	6866.89	4733.12		2291.46	2443.32	6848.93
Dodecamethylpentasiloxane	94460.5	6555.33	12472	8810.52	30574.6		7257.86	8710.83	7775.07	6397.25	7535.25	0.246455	0.35921		6447.95	4920.56	5078.49	5482.33	0.17931	0.324319		7931.05	9788.11	6568.52	6788	7768.92		8383.3	7543.03	4420.26	6782.2	0.872991	0.529069		4828.74	3598.16	4655.54	4360.81	0.561315	0.0123485		2997.83	3533.97	5323.84	3951.88		2836.96	6658.3	4125.01
Malonic acid	225.468	347.403	386.929	266.295	306.524		367.119	216.883	1603.6	330.188	629.446	2.0535	0.396271		388.73	568.775	951.368	636.291	2.07583	0.180199		184.545	395.263	126.827	1104.16	452.699		176.745	145.754	359.953	227.484	0.502506	0.398031		1821.3	891.76	339.56	1017.54	2.24772	0.32835		313.105	1438.69	367.538	706.445		169.313	306.108	1056.48
Phosphoric acid	40867.1	28682.8	23882.4	113758	51797.7		148171	10597.6	23062.1	14159.3	48997.5	0.945939	0.945828		21246.4	12010.8	13011	15422.7	0.297749	0.180733		18958.7	21029.3	12578.6	0	13141.6		11091.1	8548.88	0	6546.66	0.498161	0.308157		7139.18	26511.8	51387.9	28346.3	2.15698	0.359245		58922.5	44282.9	84007.2	62404.2		204938	17425	32510.4
2-Butenedioic acid (Z) / (Maleic acid)	2014.83	2236.06	2234.02	1500.46	1996.35		1647.38	1943.27	1993.29	1735.83	1829.94	0.916647	0.431645		1806	2469.94	2147.33	2141.09	1.0725	0.601695		1661.83	2189.02	1422.46	1005.09	1569.6		1153.59	1423.6	1395.12	1324.1	0.843593	0.405187		1667.82	1220.03	1021.45	1303.1	0.830214	0.432658		2182.01	1392.14	1733.59	1769.25		1611.98	1033.96	820.175
Glyceric acid	23335.1	18752.3	24995	15911.6	20748.5		15526.6	14515.9	21440.2	16766.4	17062.3	0.822337	0.208041		27886.6	31498.5	29599.3	29661.5	1.42957	0.0164321		28255.6	40332.1	24587.6	26062.2	29809.4		28001.5	22782.4	36456.3	29080.1	0.975535	0.897598		35545.9	32641.8	27173.7	31787.1	1.06635	0.66869		50717.2	44490	41645.1	45617.5		50700.9	44270.5	44404.7
Succinic acid / (Butanedioic acid)	7236.29	7859.86	8778.8	8285.24	8040.05		7838.11	9274.28	13080	7737.24	9482.4	1.1794	0.336583		21345.9	26392.6	10833.4	19524	2.42834	0.128411		11310.1	21764.3	15848.8	18104.6	16757		13597.4	16299.9	27911.2	19269.5	1.14994	0.643904		59602.5	14064.7	12210.5	28625.9	1.7083	0.524771		23482.9	24165	16965.2	21537.7		21466	25855.3	20814.7
2-Butenedioic acid E / (Fumaric acid)	64751.3	66730.8	123354	77461.7	83074.4		44530.5	60667.7	65420.2	56746.4	56841.2	0.68422	0.150341		67165.7	78951.2	86582	77566.3	0.933697	0.729482		48152.3	59851.5	36962.2	50777.6	48935.9		52556.6	56867.1	50293.7	53239.1	1.08794	0.446505		80749.2	65238.1	48491.6	64826.3	1.32472	0.224631		114455	117318	92363.6	108045		91480.2	107699	84001.2
Malic acid	199164	76016.7	109181	124739	127275		74102.4	84671.1	97090.1	78049	83478.1	0.655888	0.190733		80550.4	103886	84229.2	89555.2	0.703636	0.245734		143140	205470	122432	165405	159112		163332	112063	208001	161132	1.0127	0.954341		166818	179652	169820	172097	1.08161	0.52272		234754	204496	83339	174197		188455	223605	200496
4-Aminobutyric acid (GAMA)	124.824	1977.73	1097.46	1295.65	1123.92		1466.4	1384.6	2339.87	1705.65	1724.13	1.53404	0.233343		2188.42	2644.52	1933.24	2255.4	2.00673	0.0541502		2432.94	6581.87	4254.5	2345.31	3903.66		2795.04	1492.03	2401.1	2229.39	0.571103	0.19479		4672.74	3589.92	2508.18	3590.28	0.919722	0.800964		5871.53	5272.1	6031.84	5725.15		13960.5	15721.4	7196.86
4-Aminobutyric Acid	8167.68	6366.36	8317.29	5434.17	7071.37		7081.33	3700.3	6755.6	5855.77	5848.25	0.827032	0.282863		5625.44	7611.25	4930.6	6055.76	0.856377	0.389795		5459.66	10165.8	6994.05	10242.6	8215.53		7798.24	5655.54	8676.77	7376.85	0.897916	0.598087		13625.3	6799.67	6497.92	8974.31	1.09236	0.790246		3965.27	5919.73	7527.94	5804.31		4810.21	6256.95	5221.16
Threonic acid	50495.1	23538.3	42501.8	29743	36569.6		20889	33067	36911.2	28867.1	29933.6	0.818538	0.388621		39469.3	48019.9	42665.1	43384.8	1.18636	0.360134		34638.8	40971.9	24060.1	29599.1	32317.5		25045.3	28957.7	36339.5	30114.2	0.931823	0.67167		39193.4	36477.1	34768	36812.8	1.1391	0.309769		35953.5	33767.9	33560.2	34427.2		34332.1	29996	34385.1
Glutamic Acid	33537.8	80364.5	77257.8	52356.7	60879.2		57972.6	66748.3	73340.6	66695.4	66189.2	1.08722	0.67163		54234.5	77138.2	49188.4	60187	0.98863	0.962515		73700.1	87482.4	61539.5	51744.5	68616.6		82968.1	63696.4	112353	86339.1	1.25828	0.34771		148701	102130	99997.7	116943	1.7043	0.0730498		82143.3	65774.9	68240	72052.7		70917	82079	74105
2-Aminoadipic Acid	5.92581	23.2228	46.9268	13.575	22.4126		16.0165	32.1628	44.3146	45.4119	34.4765	1.53826	0.326688		11.274	57.3469	36.372	34.9977	1.56152	0.479421		55.1792	279.534	154.634	35.8261	131.293		68.8668	36.868	112.926	72.887	0.555146	0.387515		22.5702	14.6086	30.4911	22.5566	0.171803	0.146419		1052.08	1056.55	1554.93	1221.19		2207.23	2860.78	1120.28
Arabonic acid	382.223	109.881	383.925	250.525	281.639		227.764	230.375	147.676	254	214.954	0.763226	0.393349		507.802	478.017	621.389	535.736	1.90221	0.0241616		623.128	934.277	483.488	519.583	640.119		553.101	338.501	514.722	468.775	0.732325	0.221384		563.931	590.185	435.022	529.713	0.827522	0.382228		1030.81	1076.21	580.061	895.693		1261.49	1044.28	973.757
Shikimic acid	2161.55	1765.86	1812.3	1005.06	1686.19		1552.68	1905.01	2144.8	1242.97	1711.37	1.01493	0.93879		1347.12	2119.84	1629.22	1698.72	1.00743	0.971387		1548.38	1292.15	1064.11	1214.12	1279.69		1532.69	821.647	1042.29	1132.21	0.884753	0.573084		1129.74	1632.28	1946.94	1569.66	1.22659	0.351063		2424.04	2361.55	2006.84	2264.14		2633.06	2090.14	2591.07
Citric Acid	70143.3	19015	61780.9	15062.3	41500.4		32945.5	29052.4	12674	29407.2	26019.8	0.626977	0.364971		35241.1	41215.9	45418.1	40625	0.978907	0.955537		19579.5	30369.7	15737.7	28475.3	23540.6		38619	20030.6	25435.4	28028.3	1.19064	0.534711		33480.2	17805.6	16341.6	22542.4	0.9576	0.886417		57515.8	74474	52338.1	61442.6		82841.9	81940.6	72127.9
Glucuronic acid gamma-lactone MEOX (syn)	0	30028.1	633.078	18831.1	12373.1		12977.8	9864.22	23677.1	38292.1	21202.8	1.71363	0.400225		365.295	3471.14	5140.47	2992.3	0.24184	0.292136		40640.1	17123.3	16289.3	6362.83	20103.9		10784.6	8362.31	15395.5	11514.1	0.572732	0.327979		46581.1	5833.99	11274.2	21229.8	1.056	0.943374		5136.52	1508.53	3141.58	3262.21		961.115	2712.44	2097.96
Ascorbic acid	27841.3	13913.3	31401.8	17305.1	22615.4		24033.9	25782.3	31783.1	36122	29430.3	1.30134	0.229442		20531.2	32288.7	44557.5	32459.1	1.43527	0.301278		17516	45827.9	24287.9	29205.4	29209.3		16028.4	2376.34	20236	12880.2	0.440963	0.100096		22396.4	37202.7	28983	29527.4	1.01089	0.967411		4014.81	16578.2	15019.4	11870.8		20709.2	12929.4	21402
unknown	29169.3	31449	55851.5	40738.9	39302.2		17068.1	15798.7	17940.5	2726.85	13383.5	0.340529	0.014935		15926.6	11986.3	29903.9	19272.3	0.490362	0.0575953		18366.1	31740	11246.7	15998.4	19337.8		23655.8	25458.7	23944	24352.8	1.25934	0.337263		27277.6	35871.8	4723.68	22624.3	1.16995	0.770712		23219.8	23694.9	17604.2	21506.3		22114.3	13823.6	15167
Glucuronic acid gamma-lactone MEOX (anti)	12095.2	3698	7121.63	6025.03	7234.95		3114.87	7425.79	6388	2850.2	4944.71	0.683448	0.326474		6612.45	5782.24	12579.1	8324.58	1.15061	0.713451		3692.43	966.306	800.22	1156.86	1653.95		1372.15	2202.9	2475.6	2016.88	1.21943	0.656492		1887.25	2406.23	3229.01	2507.5	1.51606	0.332275		9155.63	6453.96	6575.53	7395.04		5589.65	6623.38	4559
Galactonic acid D-	737.246	1013.06	1301.13	1081.55	1033.25		421.107	583.442	621.432	605.227	557.802	0.539853	0.019755		561.971	497.599	697.191	585.587	0.566744	0.0234409		888.822	1978.64	1042.36	1067.37	1244.3		715.557	640.421	439.606	598.528	0.481017	0.0751951		361.638	686.1	452.514	500.084	0.401901	0.0511905		698.972	1070.52	584.737	784.743		1051.88	792.177	869.054
Sinapic Acid	4251.48	6828.19	9063.99	6518.65	6665.58		3665.07	5732.46	5501.26	4530.92	4857.43	0.728734	0.16803		7931.5	7427.44	4712.86	6690.6	1.00375	0.986491		5175.96	6961.54	5202.16	7131.06	6117.68		7096.74	6009.06	7429.63	6845.14	1.11891	0.338439		7188.91	6211.52	6992.52	6797.65	1.11115	0.324254		4827.89	5463.07	8222.01	6170.99		6777.89	9160.31	9328.38
AMINO ACIDS
Valine	2977.54	3844.27	5343.18	2655.54	3705.13		2927.34	3600.38	3939.09	2646.52	3278.33	0.884808	0.556178		4477.73	8207.26	6167.48	6284.16	1.69607	0.121423		2817.28	5533.44	3021	3477.27	3712.25		1224.03	2031.24	1752.5	1669.26	0.449662	0.0398661		1777.04	1256.53	1300.06	1444.54	0.389129	0.0315998		4243.66	4540.68	4332.85	4372.39		7062.33	4852.08	2998.13
Valine	5447.87	94.5987	26.3963	713.392	1570.56		1319.11	2661.51	752.527	2536	1817.29	1.15709	0.867582		234.101	40.3459	49.6239	108.023	0.0687801	0.343112		791.12	9323.65	6878.41	9883.73	6719.23		857.13	4907.38	19457.7	8407.41	1.25125	0.800288		40064	12730.5	11729.5	21508	3.20097	0.249028		14356.9	13373.6	14368.2	14032.9		14353.7	43048	19078.1
sum of Valines	8425.41	3938.87	5369.57	3368.93	5275.7		4246.45	6261.89	4691.62	5182.52	5095.62	0.965867	0.889249		4711.83	8247.61	6217.11	6392.18	1.21163	0.497571		3608.4	14857.1	9899.41	13361	10431.5		2081.16	6938.63	21210.2	10076.7	0.965987	0.958656		41841.1	13987	13029.6	22952.6	2.20032	0.314848		18600.5	17914.3	18701	18405.3		21416	47900	22076.2
Leucine	101.312	931.386	718.893	196.099	486.922		1355.23	861.674	1063.06	367.545	911.879	1.87274	0.192018		476.88	1257.07	643.889	792.611	1.6278	0.37645		904.646	587.584	269.648	706.728	617.151		315.188	262.833	642.47	406.83	0.659207	0.291701		1183.57	241.441	263.926	562.978	0.91222	0.883623		405.796	776.994	746.003	642.931		672.413	1116.82	738.255
Leucine	916.415	123.371	297.421	36.4344	343.41		54.9779	30.8187	50.7968	16.0225	38.154	0.111103	0.221802		48.1141	151.234	399.717	199.688	0.581485	0.553662		11.4712	180.779	115.213	3665.38	993.211		69.2537	469.155	10741.9	3760.1	3.78581	0.514768		31545.5	7519.38	3920.28	14328.4	14.4263	0.263194		7986.69	5691.05	8213.57	7297.1		8779.13	12974.3	7764.65
sum of Leucines	1017.73	1054.76	1016.31	232.533	830.333		1410.21	892.493	1113.86	383.567	950.033	1.14416	0.698531		524.994	1408.3	1043.61	992.299	1.19506	0.643282		916.117	768.363	384.861	4372.11	1610.36		384.442	731.988	11384.4	4166.94	2.58758	0.556241		32729.1	7760.83	4184.21	14891.4	9.24721	0.27655		8392.49	6468.04	8959.58	7940.04		9451.54	14091.1	8502.9
Isoleucine	1036.54	1432.72	2114.47	851.073	1358.7		1986.16	2255.11	1470.28	732.256	1610.95	1.18566	0.584957		1292.63	2610.8	1503.1	1802.18	1.3264	0.424217		452.151	1380.16	1022.5	1186.54	1010.34		705.277	653.957	1140.93	833.387	0.824861	0.515001		945.786	464.02	352.033	587.28	0.581271	0.179203		1372.87	1554.01	1484.22	1470.37		2082.74	2413.14	1169.35
Isoleucine	687.299	3164.1	2119.42	2891	2215.46		1072.47	1812.06	1393.91	685.56	1241	0.560156	0.181018		3108.27	3805.32	3714.37	3542.65	1.59906	0.09263		1342.05	4502.63	5998.35	5766.05	4402.27		3607.88	3211.25	8810	5209.71	1.18341	0.723315		15930.7	3745.48	4914.55	8196.91	1.86197	0.433883		9374.22	5132.07	6729.3	7078.53		12778.8	18247.4	7698.04
Alanine	9419.04	3685.34	9696.41	706.08	5876.72		252.484	1999.51	162.998	478.02	723.252	0.123071	0.0999753		1254.23	2632.63	1169.54	1685.47	0.286804	0.153204		64.5571	7542.38	4552.09	61594.4	18438.4		18626.4	21568.2	81850.5	40681.7	2.20636	0.428809		157291	57467.9	51316	88691.7	4.81017	0.165466		11400.9	10088.8	5986.71	9158.8		28.3779	35485.5	25369.8
Proline	61653.1	75878.1	110795	69048.5	79343.7		13505.7	33316.7	31789.6	47200.6	31453.2	0.396416	0.0133716		67213.6	97075.9	88485.9	84258.5	1.06194	0.740567		10428.4	34921.4	20197.5	51650.9	29299.6		52250.7	24111.2	45300.5	40554.1	1.38412	0.404649		116245	75365.4	102086	97898.9	3.34131	0.00999965		56308.6	16533.5	15905.9	29582.6		22196.6	19846.9	18356
Serine	41630.3	16116	20388.8	20085.6	24555.2		22769.1	29222.4	27100.7	19868.7	24740.2	1.00754	0.9775		15943.1	23164.3	12269.9	17125.8	0.697442	0.316964		20257.7	35696.1	24883.4	22056	25723.3		12572.7	18007.8	14515.1	15031.9	0.584368	0.0466761		13831.6	10257.7	11012.2	11700.5	0.45486	0.0222676		8397.93	8290.26	7170.15	7952.78		7366.85	7920.68	8054.14
Serine	71021.7	169815	203611	155517	149991		172451	179169	232749	182939	191827	1.27892	0.247971		165853	234304	161540	187232	1.24829	0.357333		167126	164913	112515	102005	136640		155128	108409	177199	146912	1.07518	0.716677		167080	210746	231925	203251	1.48749	0.0529805		102263	88958.6	73020.5	88080.6		89562.9	83502.8	149865
Glycine	79867.9	72589.7	66850.1	62637.2	70486.2		84315.2	85852.6	121680	84387.4	94058.9	1.33443	0.0773953		79044.5	129026	73194.6	93755	1.33012	0.318368		76720.7	97920.9	62954.4	67789.4	76346.4		66940.3	85421.2	89794.7	80718.7	1.05727	0.692798		72484.1	90926.1	118441	93950.2	1.23058	0.329545		23111.6	36525.3	37728.2	32455		40871.9	53878.3	64082.8
beta-Alanine	658.434	566.995	598.534	876.178	675.035		517.296	724.862	804.028	774.57	705.189	1.04467	0.761992		1556.62	913.491	1003.38	1157.83	1.71521	0.126249		1323.8	2418.77	1715.78	2647.47	2026.45		2815.87	2476.62	1259.71	2184.06	1.07778	0.794916		2174.82	1059.7	552.205	1262.24	0.622884	0.258189		1154.73	1112.38	1182.19	1149.77		2102.52	1467.4	1277.86
Homoserine	68.0513	296.25	221.816	138.212	181.082		242.529	241.035	442.15	205.903	282.904	1.5623	0.213633		271.975	377.721	328.763	326.153	1.80113	0.0583532		418.224	755.477	484.431	586.969	561.275		686.813	566.849	658.321	637.328	1.1355	0.402597		1028.97	598.977	656.199	761.383	1.35652	0.278839		328.414	232.971	212.623	258.003		452.37	478.527	483.866
Aspartic Acid	23057	81550	102060	63209	67469		81862.8	89948.2	108740	85567.5	91529.6	1.35662	0.25288		90054.8	120493	95031.1	101860	1.50972	0.140491		79011.7	97820.2	61330.9	43671.2	70458.5		62454.4	59581.1	112995	78343.4	1.11191	0.726375		118100	110986	107997	112361	1.59471	0.0328078		142993	119229	118835	127019		132106	137065	118691
Methionine	249.171	727.425	983.846	407.531	591.993		542.85	907.18	728.599	689.943	717.143	1.2114	0.524471		1015.64	1962.88	907.421	1295.31	2.18806	0.15727		604.459	1154.74	827.527	796.328	845.764		1104.8	638.641	1854.21	1199.22	1.41791	0.427014		1528.64	879.049	690.405	1032.7	1.22102	0.552877		651.845	794.369	363.458	603.224		573.909	1481.42	815.775
5-Oxoproline	296650	75522.5	141242	76495.1	147477		69027	68459.7	76061.5	339082	138158	0.936807	0.916322		85727.7	131851	89988.1	102522	0.695173	0.459294		302449	337204	164337	169326	243329		20861.9	12170.2	96209.8	43080.6	0.177047	0.0139526		96666.7	95494	81743.4	91301.4	0.375218	0.0417008		90056.1	79034.2	80099	83063.1		80619.5	79639.7	90757.7
Ornithine	2041.44	14669.7	10634.8	4202.05	7887		13598.3	10578.1	14656.3	20636.1	14867.2	1.88503	0.104457		10960.6	25004.2	7716.87	14560.6	1.84615	0.346127		23329.3	53930.2	38654.7	27441.4	35838.9		38659.2	20195.8	43452.1	34102.4	0.951546	0.867424		47832.5	24777.6	18527	30379	0.847655	0.651849			10543.5	11618.4	9610.15		23671.9	38323.4	22356.9
L-Ornithine	2579.73	20076.2	24038.6	12185.5	14720		17942.9	16113.7	13401.1	34426	20470.9	1.39069	0.423967		15084.6	28264.4	19129.9	20826.3	1.41483	0.365287		42595.6	91196.4	44177.7	43303	55318.2		73370.4	40546.3	82309.7	65408.8	1.18241	0.589729		54605.5	32301.6	38284.2	41730.4	0.754371	0.371418		10967.9	6624.48	11020	9537.46		18150.4	26493.1	18120.5
sum of Ornithines	4621.17	34745.9	34673.4	16387.5	22607		31541.2	26691.8	28057.4	55062.1	35338.1	1.56315	0.248157		26045.3	53268.6	26846.8	35386.9	1.56531	0.328189		65924.9	145127	82832.4	70744.4	91157.1		112030	60742.1	125762	99511.2	1.09165	0.770247		102438	57079.2	56811.1	72109.4	0.791046	0.459775		17636.4	17168	22638.4	19147.6		41822.3	64816.5	40477.4
Phenylalanine	66.4749	2756.61	4853	2782.04	2614.53		3285.23	4208.47	3500.84	3257.89	3563.11	1.36281	0.409354		2488.8	6201.8	2915	3868.53	1.47963	0.454738		4915.16	6936.15	8710.39	5693.35	6563.76		5274.55	5163.93	9324.53	6587.67	1.00364	0.988905		13548.6	4456.43	4129.27	7378.1	1.12407	0.819956		8583.2	9213.88	9039.9	8945.66		13726.2	22070.7	9120.52
Asparagine	10233.5	60329.6	55081	28387	38507.8		56830	49797	52882.6	54867.1	53594.2	1.39177	0.289485		15657.5	29654.5	13936.9	19749.7	0.512874	0.215417		24720.2	59948.9	48053.2	32693.8	41354		69971.6	15648.1	57688.6	47769.4	1.15513	0.748796		104514	57127.6	40877.9	67506.5	1.6324	0.303987		67675.7	56983.4	56913.8	60524.3		94626.3	132608	59117.7
Threonine	36032.9	51112.3	66285	44537.1	49491.8		48995.8	55207.1	58291.3	56153.2	54661.8	1.10446	0.487879		58913.3	80091.6	67062.9	68689.3	1.38789	0.0845917		53882.3	78392.1	56921.4	47378	59143.5		43844.5	44705.3	78551	55700.3	0.941782	0.810206		71721.4	61816.4	60109.9	64549.2	1.0914	0.514176		99013.1	82986	79453	87150.7		85387.5	94331.7	66117.1
L-(+)-Arginine	1705.92	25370.2	19312.4	10486.3	14218.7		19406.9	15583.1	22108.9	31341	22110	1.55499	0.255128		17799.3	40125	13597	23840.4	1.67669	0.385293		22656.9	67257.5	47102.1	34544.8	42890.3		51006.3	23882.5	62687.8	45858.8	1.06921	0.851412		67898.2	38148	34843.1	46963.1	1.09496	0.78663		13284.6	17512.4	17547.2	16114.7		22116.1	52671	37886.3
Lysine	863.844	3562.06	5066.47	2510.97	3000.84		3788	4319.78	2883.8	5389.25	4095.21	1.36469	0.336868		3983.22	7143.41	4846.11	5324.25	1.77425	0.13651		3220.71	10863.8	7223.2	4330.47	6409.55		6975.25	2098.63	7116.49	5396.79	0.841992	0.687932		8439.85	2974.79	2697.99	4704.21	0.733938	0.532993		2431.52	3037.9	3083	2850.81		3847.31	6838.26	3509.57
Tyrosine	792.052	1075.59	1457.23	1128.76	1113.41		1115.39	1426.78	1037.62	1128.75	1177.14	1.05724	0.708435		871.47	2071.59	1466.16	1469.74	1.32004	0.418133		1358.55	4667.43	2592.94	1867.34	2621.56		1505.66	1156.58	2497.69	1719.98	0.656088	0.332813		5652.64	1983.85	1153.81	2930.1	1.11769	0.855646		1647.01	1542.38	2398.35	1862.58		2319.92	2922.59	3070.22
MISCELLANEOUS
Hydroxyamine	12439.3	12299.7	14250.9	9286.74	12069.1		12261.9	10864.7	14571.9	12040.5	12434.7	1.03029	0.786775		12315.7	16949.9	11283.1	13516.2	1.1199	0.520954		10519.5	13430	8505.79	7351.46	9951.68		6431.6	7459.03	12405.9	8765.52	0.880808	0.630117		8066.03	8514.2	9882.09	8820.77	0.88636	0.476658		12049.9	9374.35	10277.2	10567.2		13322.4	9049.23	9450.1
Mercaptoethanol	408.518	1330.67	2587.13	1472.47	1449.7		1372.45	1115.23	1893.33	1079	1365.01	0.94158	0.869644		1915.88	3515.37	2695.62	2708.96	1.86864	0.110493		1643.83	1841.76	1146.53	1463.31	1523.86		851.314	1068.32	4599.84	2173.16	1.42609	0.647421		6048.85	4374.56	3834.12	4752.51	3.11873	0.0348214		6199.8	5393.73	5269.42	5620.98		5140.62	6071.97	5314.28
Urea	944.028	1306.7	2332.99	1269.17	1463.22		1458.67	1177.29	1526.39	1183.27	1336.41	0.913332	0.710021		1450.69	3799.14	1440.96	2230.26	1.52422	0.438004		39.94	2222.75	2170.67	2308.9	1685.56		335.424	665.029	3615.01	1538.49	0.912742	0.908322		4097.88	2788.12	2286.11	3057.37	1.81385	0.137089		2089.73	4225.58	4511.19	3608.83		5615.59	10387.1	6542
Ethanolamine	294.857	751.948	867.603	855.123	692.383		1152.63	1316.28	1586.46	1390.12	1361.37	1.96622	0.00832716		1523.67	2810.18	1550.93	1961.6	2.83311	0.0841838		2167.9	2692.66	1646.12	1522.07	2007.19		1245.66	940.861	1545.98	1244.17	0.619857	0.064918		2116.34	1904.08	3090.04	2370.15	1.18083	0.46812		2171.82	1985.09	2467.1	2208		2391.72	2466.22	3663.41
Glycerol	661.875	521.403	603.64	352.246	534.791		1034.77	781.123	609.68	184.126	652.425	1.21996	0.572861		1075.73	746.525	2175.01	1332.42	2.49148	0.203664		1511.61	1069.87	1027.09	531.389	1034.99		1109.22	914.102	1126.74	1050.02	1.01452	0.947098		3814.05	1601.11	1002.64	2139.27	2.06695	0.324617		4261.47	1743.5	999.429	2334.8		1945.98	1400.63	1302.68
Putrescine	3206.25	5016.64	6917.8	4171.95	4828.16		4881.69	4768.15	6401.11	5177.05	5307	1.09918	0.610711		6087.24	7515.11	6227.8	6610.05	1.36906	0.11302		6571.1	1621.56	9576.08	7297.9	6266.66		7554.2	7463.72	9068.99	8028.97	1.28122	0.378498		11939.7	9923.16	8780.93	10214.6	1.62999	0.100516		46341.8	36348.9	41743.9	41478.2		50947	63065.4	26514.8
Glycerol-3-phosphate	909.557	269.88	857.492	315.249	588.045		570.606	676.801	752.145	784.001	695.888	1.18339	0.581336		702.005	939.601	1314.49	985.364	1.67566	0.172344		1016.31	1836.49	953.079	669.259	1118.78		510.44	448.494	621.397	526.777	0.470848	0.0971781		576.003	512.719	622.196	570.306	0.509756	0.115771		1107.83	918.396	622.347	882.859		876.503	952.465	1108.1
Phosphorylethanolamine	1251.18	1129.81	2123.31	1353.99	1464.58		1266.41	1076.26	2060.22	1497.66	1475.14	1.00721	0.973884		967.144	2027.6	947.405	1314.05	0.897222	0.741313		1648.1	1945.77	2721.39	1853.09	2042.09		1222.96	2085.96	1896.38	1735.1	0.84967	0.426421		2554.05	1409.44	1937.09	1966.86	0.963161	0.862182		911.682	724.521	926.036	854.08		1068.03	1555.86	841.414
L-Iditol	8480.07	7955.58	9261.2	6814.99	8127.96		8885.7	10052	9971.76	8763.3	9418.2	1.15874	0.0885516		8602.64	12456.7	8560.4	9873.26	1.21473	0.308999		7621.87	9106.14	6824.9	5385.6	7234.63		6484.36	5827.24	11403.2	7904.94	1.09265	0.752103		13132.4	10016.1	9610.78	10919.8	1.50937	0.0559193		10976.4	8415.4	9615.88	9669.24		9180.3	9536.88	8616.69
[truncated: 9 more columns]
