# Supplementary material for: The Arabidopsis Iron-Sulfur (Fe-S) Cluster Gene MFDX1 Plays a Role in Host and Nonhost Disease Resistance by Accumulation of Defense-Related Metabolites
Source: Int J Mol Sci. 2021 Jul 1;22(13):7147. doi: 10.3390/ijms22137147 (PMC8269267; doi:10.3390/ijms22137147)
Supplement: Supplementary file 1 [file ijms-22-07147-s001.zip › Supplemental Table 2.xlsx]

## Sheet: Sheet1
Table S2. LC/MS data secondary metabolites in the NFS1.2-18-OX line, mfdx1-1 mutant and the WT at 0h, 1d and 3 days after host pathogen infection.
	0 hour				0 hour					0 hour				1 dpi					1 dpi					1 dpi				3 dpi				3 dpi				3 dpi
Metabolite	WT-1	WT-2	WT-3	WT-4	Avg	NFS1-18-OX-1	NFS1-18-OX-2	NFS1-18-OX-3	NFS1-18-OX-4	Avg	mfdx1-1	mfdx1-2	mfdx1-3	Avg	WT-1	WT-2	WT-3	WT-4	Avg	NFS1-18-OX-1	NFS1-18-OX-2	NFS1-18-OX-3	NFS1-18-OX-4	Avg	mfdx1-1	mfdx1-2	mfdx1-3	Avg	WT-1	WT-2	WT-3	Avg	NFS1-18-OX-1	NFS1-18-OX-2	NFS1-18-OX-3	Avg	mfdx1-1	mfdx1-2	mfdx1-3	Avg
Sinigrin (2-Propenyl-glucosinolate)	4.13334	5.09575	4.91111	6.23277	5.09324	3.91358	3.70108	3.0493	3.84528	3.62731	5.52189	4.60051	6.5339	5.5521	5.28148	5.55401	4.21581	3.29807	4.58734	4.51559	5.27929	4.53507	4.8381	4.79201	7.06142	5.59333	5.26455	5.9731	5.14439	4.98364	3.53861	4.55555	3.37746	4.60753	4.36357	4.11619	5.01325	6.85061	4.47681	5.44689
Palatinose	6.38373	5.33267	9.40694	6.09861	6.80549	4.54384	5.97188	4.44573	8.07408	5.75888	4.97578	5.4156	13.6473	8.01289	13.4107	11.2628	5.60966	14.1914	11.1186	18.7968	18.6828	9.16404	6.93876	13.3956	5.18017	8.42948	10.3692	7.99295	5.75117	12.5789	6.01117	8.11375	6.78476	5.81726	4.58504	5.72902	4.88986	6.71703	3.81204	5.13965
L-Pipecolic acid	6.26489	9.67174	7.24304	8.28021	7.86497	10.2302	9.47818	9.41061	11.5244	10.1608	6.5916	5.63534	6.87704	6.36799	17.7801	7.06695	8.86488	8.76243	10.6186	10.4205	8.78992	8.68607	8.87489	9.19284	7.91883	7.81678	8.80388	8.17983	3.50695	8.82237	6.2219	6.18374	8.16109	9.98679	6.24506	8.13098	4.35219	7.3931	5.02871	5.59133
Uracil	4.47767	8.29593	9.41925	7.04467	7.30938	10.4288	4.09809	6.4953	8.24172	7.31598	6.55697	5.41952	16.7429	9.57314	5.42328	10.0841	9.78922	6.85575	8.03808	10.9338	9.56433	9.27617	8.04498	9.45481	7.0851	8.64484	15.3077	10.3459	7.1622	19.5565	13.6598	13.4595	19.5665	21.841	15.6899	19.0325	16.6472	19.7703	10.2534	15.557
Sinigrin (2-Propenyl-glucosinolate)	4.13334	4.05034	4.11974	6.23277	4.63405	3.91358	3.70108	4.1764	3.29552	3.77164	5.52189	4.60051	7.88478	6.00239	7.23725	7.87014	7.02128	5.23036	6.83976	7.72905	5.75575	8.47171	6.25534	7.05296	6.65051	5.94205	4.13858	5.57704	5.14439	6.09803	8.37932	6.54058	4.75422	4.60753	5.56834	4.9767	3.92801	6.85061	3.87982	4.88615
4-Methylsulfinyl-n-butyl-glucosinolate	299.248	319.349	367.577	344.925	332.775	354.936	293.53	299.034	287.855	308.839	303.708	266.124		284.916	641.694	694.086	604.044	477.606	604.357	586.996	546.458	688.935	612.317	608.677	673.462	525.375	377.798	525.545		886.469	811.829	849.149	543.752	456.669	428.476	476.299	367.64	488.534	398.364	418.179
5-Methylsulfinyl-n-pentyl-glucosinolate	31.5951	37.513	42.8221	34.1146	36.5112	30.2859	28.288	31.1615	29.9352	29.9176	34.5892	27.3471	50.6533	37.5298	60.0184	55.0031	53.5428	42.0747	52.6598	46.9203	44.2378	52.4601	46.7163	47.5836	44.1746	44.58	31.5292	40.0946	29.2559	77.0687	69.981	58.7685	54.9662	57.3903	64.7418	59.0327	50.9849	62.4644	51.7022	55.0505
6-Methylguanine	5.29345	5.79857	8.42503	6.29952	6.45414	6.49407	5.71827	5.10763	4.64157	5.49039	6.80847	6.49704	0.782727	4.69608	15.3528	1.32633	1.53879	22.3096	10.1319	1.35372	0.433229	0.983093	0.893062	0.915775	0.969055	0.67067	0.677222	0.772315	9.94421	24.5968	19.3513	17.9641	17.9461	23.8674	15.827	19.2135	9.42795	11.8351	7.23939	9.50082
3,5-Dihydroxybenzoic acid	1.28687	2.85077	2.25608	1.4293	1.95575	1.21076	2.88116	1.77657	1.47006	1.83464	1.07212	1.29176	2.43515	1.59968	2.94154	5.85539	5.70104	3.42524	4.4808	4.61856	4.38841	2.72763	2.75361	3.62205	1.49991	4.10759	2.78413	2.79721	4.55756	5.74359	3.83081	4.71065	6.10021	4.22925	3.40882	4.57943	3.99401	5.69925	2.47452	4.05593
6-Methylsulfinyl-n-heyl-glucosinolate	9.05935	6.95564	11.1319	5.72095	8.21696	4.60465	6.27889	5.99998	6.48017	5.84092	8.52333	5.61859	7.59542	7.24578	1.10407	9.78169	6.04733	6.55626	5.87234	9.39638	5.31075	7.59712	6.47996	7.19605	8.27924	0.298075	7.26686	5.28139	23.0807	25.0776	13.1435	20.4339	18.0198	24.8785	15.5977	19.4987	15.3499	18.8944	14.447	16.2304
3,4-Dihydroxybenzoic acid	2.67988	2.18266	3.12105	1.64105	2.40616	6.53928	2.88116	1.68734	2.33351	3.36032	6.94923	3.89213	2.91472	4.58536	10.4383	5.85539	5.78203	3.21755	6.3233	9.15749	2.4999	2.72763	2.75361	4.28466	2.16174	4.18211	12.6415	6.32844	4.60078	5.74359	2.33165	4.22534	3.35187	3.6831	4.89803	3.97767	3.06773	5.34381	7.39391	5.26849
3-Methylthio-n-propyl-glucosinolate	0.5112	0.668104	4.76867	1.39073	1.83468	6.50101	0.448492	8.18207	9.5625	6.17352	0.589664	5.87361	8.43507	4.96612	1.01914	9.29794	2.51066	10.5207	5.83712	7.05045	7.04085	7.95596	0.893062	5.73508	1.13325	0.745188	0.827716	0.90205	1.34989	0.247036	0.773995	0.790308	0.924923	1.10814	5.04041	2.35783	0.41319	6.30632	0.852229	2.52391
Delphinidin-3-O-glucoside	12.4305	11.9989	14.1363	10.3006	12.2166	9.66339	10.1005	9.04636	10.9939	9.95102	17.8644	12.1791	22.4375	17.4937	23.6466	19.8868	14.1982	11.962	17.4234	28.8832	11.7471	19.2972	0.81864	15.1865	0.745427	8.95536	19.2632	9.65466	6.50018	30.6758	29.8541	22.3433	36.7039	35.5616	24.1566	32.1407	18.4874	25.7068	19.1399	21.1114
3-Butenyl-glucosinolate *	2.9131	0.998491	4.38441	2.96523	2.81531	3.13303	1.74613	1.22139	2.0031	2.02591	4.4141	1.42308	2.15417	2.66378	5.85624	7.89514	2.83144	2.41663	4.74986	0.955564	2.28992	2.92048	1.7117	1.96942	1.86357	1.41586	2.96359	2.081	0.907625	4.8762	3.71442	3.16608	1.13777	3.49939	3.58665	2.74127	3.06941	3.10049	1.4236	2.53117
Gentisic acid	3.72445	5.53182	6.76674	5.01919	5.26055	6.53928	4.88575	5.10921	4.89318	5.35686	6.94923	6.11821	8.81808	7.29517	10.4383	17.192	14.0059	8.0134	12.4124	9.15749	8.3153	9.37844	1.11633	6.99189	3.97099	4.50039	12.6415	7.03762	2.87722	13.5962	6.90929	7.79425	8.25317	5.41862	3.65185	5.77455	8.69467	8.51783	5.05018	7.42089
Cyanidin-3-O-glucoside	47.6205	6.84043	9.81586	5.17928	17.364	3.90745	2.99079	5.96091	9.33125	5.5476	54.2552	47.7224	86.0195	62.6657	14.8473	67.7275	30.0565	69.2258	45.4643	57.1466	63.5908	98.6922	9.44418	57.2185	2.8691	50.6035	30.6731	28.0486	26.5585	39.8351	5.49352	23.9624	20.2805	20.0609	11.7505	17.364	65.8428	25.3135	14.4717	35.2093
7-Methylsulfinyl-n-heptyl-glucosinolate	62.8351	55.0591	68.2887	46.979	58.2905	46.1419	47.9421	45.5583	53.6041	48.3116	1.07212	0.842455	106.59	36.1682	116.409	106.805		51.6193	91.611	133.284	55.295	96.4177	11.0233	74.0049	41.4885	43.5547		42.5216		142.073	140.54	141.306	176.451	164.853	107.614	149.64		124.939	90.2597	107.599
Protocatechuic aldehyde (3,4-Dihydroxybenzaldehyde)	4.95528	10.4384	8.63625	6.38312	7.60326	2.09231	2.63489	3.70912	11.3111	4.93686	2.7875	2.1225	5.43252	3.44751	3.99825	8.04088	34.1268	6.35317	13.1298	3.59045	10.0718	12.5245	1.04191	6.80717	6.35657	7.84355	21.5207	11.9069	35.9778	52.7035	20.3354	36.3389	37.5734	34.9332	27.6994	33.402	13.3764	11.3473	20.4207	15.0481
4-Methylthio-n-butyl-glucosinolate	193.343	283.972	329.062	451.885	314.566	486.095	450.986	566.833	574.611	519.631	389.86	440.022	668.479	499.453	685.328	710.889	11.9863	856.15	566.088	465.605	586.573	587.367	461.717	525.316	656.242	597.514	684.427	646.061	68.2475	392.494	351.014	270.585	366.33	377.584	328.027	357.313	235.793	311.8	308.212	285.268
4-Hydroxybenzoic acid	2.27866	10.5219	4.72292	6.38312	5.97665	2.96367	2.63489	3.71013	5.85834	3.79176	3.05076	1.85942	2.0003	2.30349	3.99825	19.9917	34.1268	6.35317	16.1175	3.59045	10.0718	12.5245	6.6484	8.20879	5.98386	7.84355	21.5207	11.7827	21.0756	30.3132	20.3354	23.9081	37.5734	34.9332	15.3255	29.2773	17.8037	14.1792	12.3021	14.7616
Caffeic acid	1.16846	0.876886	3.14361	1.05874	1.56192	2.09131	1.62578	1.22139	0.848111	1.44665	1.28654	0.393145	2.54725	1.40898	4.43657	3.82624	2.10571	4.30146	3.6675	3.58336	3.36809	3.23214	5.40938	3.89824	1.29091	2.90624	3.64567	2.61427	2.29976	3.37068	11.0669	5.57912	3.11422	6.91127	3.83759	4.62102	3.73282	3.76186	6.44747	4.64738
4-Hydroxybenzaldehyde	4.27835	3.64971	4.5408	2.88003	3.83722	0.49531	0.39243	0.72173	2.82703	1.10913	1.39375	1.79724	1.91333	1.70144	0.849281	2.96441	7.61597	1.03554	3.1163	7.00747	4.38551	3.92066	9.69077	6.2511	2.98171	0.447113	11.6807	5.0365	14.0564	18.8592	9.27303	14.0629	7.33831	13.6584	11.0366	10.6778	11.1561	13.8778	8.4944	11.1761
Phenylethyl glucosinolate	16.4722	16.4678	23.5494	14.962	17.8629	13.204	12.8015	14.1666	15.8893	14.0153	18.4282	18.5397	18.0698	18.3459	22.5734	26.4098	15.472	20.4253	21.2201	12.3063	11.089	10.4976	15.3326	12.3064	16.0343	21.4179	10.3728	15.9416	25.3522	20.7024	41.1314	29.062	20.5312	36.2246	27.0886	27.9481	22.1914	26.7413	25.5735	24.8354
8-Methylsulfinyl-n-octyl glucosinolate	499.309	507.994	584.074		530.459	491.59		472.5	495.931	486.673	748.428	535.261	1799.33	1027.67	2.28198	1274.86	843.663	1.27451	530.52	1860.67	697.255	1369.92	982.374	1227.55	1.73326	806.759	984.865	597.786	796.83	2.13781	2.13046	267.033	1860.78	1415.05	971.615	1415.82	0.767352	911.031	706.413	539.403
3-Hydroxybenzaldehyde	1.38754	1.39015	0.689865	0.899932	1.09187	0.60538	0.672738	0.777248	1.07427	0.78241	0.911299	0.505473	0.956666	0.791146	0.679425	9.09868	1.21484	1.03554	3.00712	4.96931	1.98047	0.924763	0.893062	2.1919	1.34177	1.1923	1.73068	1.42158	1.03729	20.6502	1.41899	7.70217	1.95866	1.04982	2.79277	1.93375	1.06249	0.888596	1.8779	1.27633
Saponarin	24.758	22.7221	30.3509	0.211749	19.5107	0.385242	26.028	0.444142	0.565407	6.85569	0.321635	0.336982	60.3949	20.3512	1.10407	33.5769	33.3189	35.4329	25.8582	45.8967	44.9804	37.4606	42.4898	42.7069	27.8661	24.9307	36.5969	29.7979	24.0983	34.7815	0.322498	19.7341	36.9058	31.292	0.400942	22.8662	23.3259	0.177719	17.0466	13.5167
Orientin	13.4393	12.8798	23.5981	27.9028	19.455	24.0605	23.6823	6.71765	5.6718	15.033	13.6208	26.8953	16.028	18.848	22.8214	16.2475	6.47912	26.1435	17.9229	12.3823	10.9197	24.5484	42.47	22.5801	8.37215	34.0017	41.4555	27.9431	40.5649	50.998	13.5548	35.0392	104.175	90.6769	30.4557	75.1027	1.18054	40.686	19.0585	20.3083
Scopoletin	0.219086	0.334052	7.70648	0.317623	2.14431	0.385241	6.90799	10.3709	0.226163	4.47258	0.589664	0.449309	0.173939	0.404304	11.205	0.248687	0.566923	0.318627	3.0848	0.318521	0.371339	0.55299	0.297687	0.385134	0.745427	0.298075	0.376234	0.473246	0.475422	0.308795	9.57537	3.4532	0.435258	0.349939	0.400942	0.39538	0.236108	0.296199	0.491939	0.341415
Ferulic acid	16.3464	0.751617	7.32407	1.98647	6.60215	1.48593	15.6749	0.943801	1.44883	4.88836	2.39	5.64091	4.0006	4.0105	5.33919	4.28881	3.56352	1.19485	3.59659	4.49553	0.928347	4.04708	4.5061	3.49426	4.4795	4.32209	2.88764	3.89641	4.27904	5.77434	7.16053	5.73797	4.72928	11.4471	5.88987	7.35542	5.33199	4.76613	1.94414	4.01409
4-Methylpentyl-glucosinolate	0.328628	0.083513	0.0530665	1.61219	0.519349	0.0550345	13.9584	0.222071	0.226163	3.61542	0.160818	0.112327	0.608787	0.293977	0.849281	0.165791	0.161978	0.318627	0.373919	0.238891	0.371339	0.245773	0.148844	0.251212	26.719	0.0745188	0.902962	9.23216	0.129661	0.185277	0.322498	0.212478	0.108814	0.116646	0.22911	0.151523	0.354163	0.177719	0.10932	0.213734
m-Coumaric acid	32.9298	28.6042	33.2342	26.0741	30.2106	23.8324	26.5835	27.3913	27.3239	26.2828	32.5291	36.57	54.3553	41.1515	49.1563	53.5577	55.1271	56.9134	53.6886	43.7878	57.9415	48.9267	65.6269	54.0707	43.6893	42.1618	9.78209	31.8778	32.9873	40.392	44.6937	39.3577	15.2627	29.8309	11.0751	18.7229	27.853	15.2286	25.9018	22.9945
3,5-Dimethoxy-4-hydroxycinnamic acid	644.504	547.878	626.81	587.48	601.668	468.079	546.859	551.164	562.183	532.071	645.352	695.209	1029.66	790.075	1012.58	692.337	758.91	824.566	822.097	846.254	858.324	663.427	909.411	819.354	796.74	812.846	718.136	775.907	601.45	694.425	920.985	738.953	599.082	545.74	583.935	576.252	510.244	588.215	499.724	532.728
Sinapic acid	644.504	547.878	626.81	587.48	601.668	468.079	546.859	551.164	562.183	532.071	645.352	695.209	1029.66	790.075	1012.58	692.337	758.91	824.566	822.097	846.254	858.324	663.427	909.411	819.354	796.74	812.846	718.136	775.907	601.45	694.425	920.985	738.953	599.082	545.74	583.935	576.252	510.244	588.215	499.724	532.728
Rutin	4.84812	4.09578	4.50472	4.99469	4.61083	2.39139	5.28471	5.27418	3.5349	4.1213	2.40234	1.86354	6.38568	3.55052	9.3034	2.1775	8.2374	2.90369	5.6555	8.36989	7.01399	4.2482	8.80645	7.10963	7.59908	7.10172	7.09182	7.26421	5.02127	5.14492	10.1345	6.7669	3.59899	4.53101	4.76549	4.2985	3.34981	5.99346	6.16132	5.1682
Vitexin (Apigenin 8-C-glucoside)	8.18001	5.5599	7.3211	6.79221	6.9633	8.44674	7.09256	6.76729	7.77642	7.52075	8.39365	8.24444	11.5019	9.37998	7.53167	5.07329	3.38569	5.49631	5.37174	7.56488	6.19106	6.55556	6.9046	6.80402	4.42758	4.54689	3.96497	4.31315	4.66497	6.83452	7.45639	6.31863	8.48881	6.84303	5.98244	7.10476	4.57806	6.52034	3.99017	5.02952
3-Hydroxy-4-methoxycinnamic acid	8.60612	13.4079	11.5487	14.1334	11.9241	11.3793	8.6724	7.79976	7.12761	8.74477	13.801	14.1016	24.5921	17.4982	24.1101	14.2125	17.0942	18.4771	18.4735	19.1578	22.5371	14.499	26.463	20.6642	16.3012	18.0231	15.1485	16.4909	20.6629	22.6649	23.7806	22.3695	12.8918	7.76719	14.0289	11.5626	15.4989	11.1593	11.2674	12.6419
Luteolin-3'-7-di-O-glucoside	12.561	10.1855	11.9594	11.5431	11.5622	13.7674	11.8133	10.2102	13.1545	12.2363	16.3081	12.5854	15.997	14.9635	14.5283	11.2349	6.90399	10.2009	10.717	11.7979	13.1763	12.6322	13.7308	12.8343	8.54641	7.75209	9.21795	8.50549	6.0304	12.6448	10.9623	9.87916	14.3553	11.2964	11.3893	12.347	7.19046	11.3795	5.74636	8.10545
2,4-Dihydroxyacetophenone	8.47985	1.97826	9.31651	5.25841	6.25826	2.78948	8.22502	2.54371	7.22643	5.19616	8.07163	7.38847	13.0285	9.49621	4.35341	9.92133	8.82781	10.9927	8.52382	14.826	10.0232	9.64348	11.2061	11.4247	12.3544	11.359	9.29199	11.0018	8.31191	2.55888	3.70028	4.85702	9.12351	1.69137	2.97843	4.59777	7.44959	8.66041	1.14786	5.75262
Isoferulic acid (3-Hydroxy-4-methoxycinnamic acid)	2.94404	1.95312	2.64627	1.58811	2.28289	1.98124	3.14149	2.33691	2.22538	2.42126	3.22667	4.2091	6.17798	4.53792	6.876	8.00226	4.62044	4.42636	5.98126	3.41531	5.51056	2.34056	3.68951	3.73899	4.77116	8.29311	4.65701	5.90709	1.34543	5.12929	10.7202	5.73165	12.5054	3.93321	4.64288	7.02715	3.12726	3.65628	5.21263	3.99873
Genistin	7.29407	4.53861	4.80504	5.54036	5.54452	6.40122	6.21469	4.9994	6.28645	5.97544	6.14191	6.49112	9.68813	7.44039	7.43619	10.0688	9.43907	10.6962	9.41008	5.81301	9.82355	11.4017	10.8893	9.48188	7.51926	6.7912	7.48056	7.26367	10.624	15.1051	7.83544	11.1882	9.52798	7.82996	7.36286	8.24027	3.92777	6.35056	4.14712	4.80848
4-Methylumbelliferone	21.2048	20.5912	24.2706	24.68	22.6867	25.7305	24.098	24.0026	23.2443	24.2688	25.3594	24.8648	46.3012	32.1752	46.0292	42.9503	43.8821	40.9448	43.4516	45.8384	42.2079	36.0149	46.2658	42.5818	43.3933	45.239	46.0216	44.8847	26.9669	38.9269	29.2503	31.7147	27.7304	24.4027	24.8082	25.6471	24.7637	26.2395	23.2675	24.7569
Kempferol-3-O-rutinoside	1.60663	1.77322	1.99813	1.16462	1.63565	3.78559	1.16382	3.27555	2.71395	2.73473	1.12572	2.14165	5.88286	3.05008	4.02447	7.83523	9.26717	5.9922	6.77976	2.15002	3.09195	4.60822	8.7034	4.6384	2.04045	2.18194	4.901	3.04113	4.64337	7.54004	4.86241	5.68194	6.78255	4.97121	2.23382	4.66252	3.54163	4.06553	3.7211	3.77609
Genisitin	49.5406	36.9523	49.1948	44.0459	44.9334	49.4218	50.2797	42.2371	51.6365	48.3938	58.9883	46.3417	108.319	71.2162	101.447	70.0097	55.5068	60.0215	71.7461	89.8851	68.0813	64.5523	60.9937	70.8781	49.3925	83.6811	45.4606	59.5114	46.5841	64.4007	48.4896	53.1582	51.5909	46.7432	35.5102	44.6148	31.1101	46.1408	30.3223	35.8577
Luteolin-4'-O-glucoside	1.16846	0.375808	0.689865	0.423497	0.664407	0.990621	0.560615	0.333106	0.621948	0.626572	1.50096	0.561636	1.21938	1.09399	0.679425	1.32633	0.890879	1.03554	0.983043	1.27409	0.495118	1.59753	0.595375	0.990526	1.0436	220.484	0.978209	74.1685	0.605083	0.74947	0.844868	0.73314	0.934548	1.53248	0.171832	0.879621	1.01606	2.07462	5.57531	2.88866
Spiraeoside (Quercetin 4'-O-glucoside)	2.12405	3.94452	7.3442	6.04386	4.86416	8.7129	8.42158	8.88946	13.2115	9.80886	10.0685	10.3423	11.9256	10.7788	16.1868	15.6695	16.0935	11.2708	14.8052	18.9656	7.15716	9.32354	5.59086	10.2593	7.56385	9.25101	8.06183	8.29223	7.21103	13.1104	9.97092	10.0975	15.0988	22.3574	10.6617	16.0393	7.53179	9.78844	8.43116	8.5838
Isorhoifolin (Apigenin-7-O-rutinoside)	934.255	2.12958	3.19833	0.635246	235.054	1.32083	0.896984	1.22139	926.103	232.385	1105.67	0.954782	1.91333	369.513	1.61363	2.05669	1.26188	0.95588	1.47202	2.46854	1.17591	2.85206	2.02949	2.1315	790.014	1.04326	4.7812	265.28	814.776	1.29694	1.12643	272.4	2.12188	0.758201	0.859161	1.24641	0.603808	1.24403	0.874558	0.907467
Sissotrin (Biochanin A-7-O-glucoside)	3.3753	3.37443	5.1016	4.82689	4.16955	5.50345	4.2802	6.82732	5.4226	5.50839	5.8404	5.35105	8.08817	6.42654	8.3345	5.88559	3.96846	5.57596	5.94113	6.5886	5.7096	8.59629	9.47739	7.59297	6.54575	4.67724	3.6871	4.97003	3.35194	5.34707	8.3458	5.6816	14.9188	11.9736	6.00875	10.967	5.64323	5.6318	4.0701	5.11504
Isosakuranin	9.66165	7.03478	4.08612	1.08532	5.46697	1.21076	0.616676	1.61001	1.18735	1.1562	3.3804	1.99393	4.0006	3.12498	8.77427	3.75896	2.86006	3.82352	4.8042	4.88498	1.50081	7.24661	8.2794	5.47795	3.62929	3.58171	5.62454	4.27851	13.9844	14.3108	19.1039	15.7997	15.4226	8.28189	13.5602	12.4216	13.4213	16.4607	16.3601	15.414
dpi - days post infection
AVG- Average
