# Supplementary material for: The Arabidopsis Iron-Sulfur (Fe-S) Cluster Gene MFDX1 Plays a Role in Host and Nonhost Disease Resistance by Accumulation of Defense-Related Metabolites
Source: Int J Mol Sci. 2021 Jul 1;22(13):7147. doi: 10.3390/ijms22137147 (PMC8269267; doi:10.3390/ijms22137147)
Supplement: Supplementary file 1 [file ijms-22-07147-s001.zip › Supplemental Table 3.xlsx]

## Sheet: Sheet1
Supplemental Table 3. All primers used in this work.
Arabidopsis
Gene name	Primer name	gene ID	sequence	task
AtNFS1	At_NFS1 For	AT5G65720	GGGGACAAGTTTGTACAAAAAAGCAGGCTTC ATGGCGTCTAAGGTAATCTCTGC	Gateway cloning
AtNFS1	At_NFS1_REV		GGGGACCACTTTGTACAAGAAAGCTGGGTTTCAGTGTTGAGACCATTGAATGTTC	Gateway cloning
AtMFDX1	ATMFDX1-F	AT4G05450	GGGGACAAGTTTGTACAAAAAAGCAGGCTTCATGATCGGTCATAGGATCTCAAG	Gateway cloning
AtMFDX1	ATMFDX1-R		GGGGACCACTTTGTACAAGAAAGCTGGGTTCTAATGAGGTTTTGGAACAAACC	Gateway cloning
Promoter AtMFDX1	ProMFDX1-F	AT4G05450	GGGGACAAGTTTGTACAAAAAAGCAGGCTtcagacttagattcttggttattggaag	Gateway cloning
Promoter AtMFDX1	ProMFDX1-R		GGGGACCACTTTGTACAAGAAAGCTGGGTtGATCATcgttcactgccg	Gateway cloning
AtMFDX1	qRT-ATMFDX1-F	AT4G05450	GCTTGGCTATTCCTTCAGCA	qRT-PCR
	qRT-ATMFDX1-R		tgcctcaagtcgaagaatctc	qRT-PCR
ACTIN2	qRT-ACT2-F	AT3G18780	GGCAAGTCATCACGATTGG	qRT-PCR
	qRT-ACT2-R		CAGCTTCCATTCCCACAAAC	qRT-PCR
mfdx1-ko( SALK_033579C)	salk33_lp	AT4G05450	TTAGTTGTTTGGGTCAGACCG	Genotyping
	salk33_rp		CCCAATTTCTCACCTTAAGCC	Genotyping
mfdx1-1 (SALK_033569)	salk_lp		GGTTGTCTTTACACAAAGCCG	Genotyping
	salk_rp		AGAAGTCCTAGCTTGCCTTGG	Genotyping
NbMFDX1	V-MDX1-F	Niben101Scf00327g01036	GGGGACAAGTTTGTACAAAAAAGCAGGCTTCACCACTTATAAATCTGGGTATTTTTGA	Gateway cloning
	V-MDX1-R		GGGGACCACTTTGTACAAGAAAGCTGGGTTATCGTGGATTAGAAGGGAGGA	Gateway cloning
ACTIN1	Nb-Actin-F		TCCTGATGGGCAAGTGATTAC	qRT-PCR
	Nb-Actin-R		TTGTATGTGGTCTCGTGGATTC	qRT-PCR
MFDX1	NbqRT_MFDX2_F		TCTCAGGGCTCTGCTCTTTT	qRT-PCR
	NbqRT_MFDX2_R		CCAAATGTTGATTTGGCACA	qRT-PCR
